# Supplementary material for: Assessing Phylogenetic Relationships among Galliformes: A Multigene Phylogeny with Expanded Taxon Sampling in Phasianidae
Source: PLoS One. 2013 May 31;8(5):e64312. doi: 10.1371/journal.pone.0064312 (PMC3669371; doi:10.1371/journal.pone.0064312)
Supplement: Treefile S1 — The file of trees based on different analyses. (TXT) [file pone.0064312.s008.txt]

#NEXUS
BEGIN TREES;
Translate
1	Alectura_lathami,
2	Leipoa_ocellata,
3	Megapodius_layardi,
4	Megapodius_eremita,
5	Crax_rubra,
6	Crax_alector,
7	Ortalis_vetula,
8	Acryllium_vulturinum,
9	Guttera_pucherani,
10	Numida_meleagris,
11	Colinus_cristatus,
12	Colinus_virginianus,
13	Cyrtonyx_montezumae,
14	Oreortyx_pictus,
15	Afropavo_congensis,
16	Alectoris_chukar,
17	Alectoris_rufa,
18	Ammoperdix_heyi,
19	Arborophila_ardens,
20	Arborophila_brunneopectus,
21	Arborophila_rufogularis,
22	Arborophila_rufipectus,
23	Arborophila_crudigularis,
24	Arborophila_gingica,
25	Arborophila_torqueola,
26	Argusianus_argus,
27	Bambusicola_thoracica,
28	Bonasa_umbellus,
29	Bonasa_bonasia,
30	Caloperdix_oculea,
31	Catreus_wallichi,
32	Chrysolophus_pictus,
33	Chrysolophus_amherstiae,
34	Coturnix_coturnix,
35	Coturnix_chinensis,
36	Crossoptilon_crossoptilon,
37	Crossoptilon_harmani,
38	Crossoptilon_auritum,
39	Crossoptilon_mantchuricum,
40	Dendragapus_canadensis,
41	Francolinus_africanus,
42	Francolinus_ahantensis,
43	Francolinus_bicalcaratus,
44	Francolinus_francolinus,
45	Francolinus_sephaena,
46	Francolinus_swainsonii,
47	Gallus_gallus,
48	Gallus_lafayetii,
49	Gallus_sonneratii,
50	Gallus_varius,
51	Ithaginis_cruentus,
52	Lagopus_mutus,
53	Lophophorus_impejanus,
54	Lophophorus_sclateri,
55	Lophophorus_lhuysii,
56	Lophura_inornata,
57	Lophura_nycthemera,
58	Lophura_swinhoii,
59	Lophura_leucomelanos,
60	Margaroperdix_madagascarensis,
61	Meleagris_gallopavo,
62	Pavo_cristatus,
63	Pavo_muticus,
64	Perdix_perdix,
65	Perdix_dauurica,
66	Perdix_hodgsoniae,
67	Phasianus_colchicus,
68	Polyplectron_bicalcaratum,
69	Polyplectron_chalcurum,
70	Polyplectron_napoleonis,
71	Polyplectron_germaini,
72	Polyplectron_inopinatum,
73	Polyplectron_malacense,
74	Polyplectron_katsumatae,
75	Pucrasia_macrolopha,
76	Rollulus_rouloul,
77	Syrmaticus_ellioti,
78	Syrmaticus_reevesii,
79	Syrmaticus_humiae,
80	Syrmaticus_mikado,
81	Tetraogallus_altaicus,
82	Tetraogallus_himalayensis,
83	Tetraogallus_tibetanus,
84	Tetrastes_sewerzowi,
85	Tragopan_blythii,
86	Tragopan_temminckii,
87	Tragopan_caboti,
88	Tympanuchus_phasianellus,
89	Anas_platyrhynchos,
90	Oxyura_jamaicensis,
91	Anseranas_semipalmata,
92	Chauna_torquata,
;
[RaxML based on mafft alignment]
tree Gal92.besttre.all = ((((((((20:0.01156809049951553446,(19:0.00837418650412547795,23:0.00855434903544309566):0.00412948632118873091):0.02144216410360451353,((24:0.01227312853935048735,21:0.01252366210935087175):0.01517146993284439714,(25:0.01583507024156639159,22:0.01106442992522141573):0.01959877918075370040):0.01011445744925905735):0.06160184946665775430,(30:0.07284220808297639516,76:0.0597…
tree Gal92.besttre.twopar = ((26:0.05498622023638131268,((((((10:0.03195837052548921448,(9:0.03098950162291628369,8:0.03060897479075914973):0.00792358773345201717):0.06004282130680701351,(((5:0.01093246185157644400,6:0.01162841189932209245):0.01769021199009324780,7:0.03445316963649414088):0.16044776882510519700,((92:0.10572507297801000958,(91:0.09521581930126762905,(89:0.06408379656455245876,90:0…
tree Gal92.besttre.eightpar = ((63:0.00501168954548146528,62:0.00555925339048454151):0.01291453158621326189,(26:0.05463578380319360911,(((((76:0.04613942714940962725,30:0.05861667080526235252):0.02660987619008617008,(((23:0.00591971652727114449,19:0.00584270207714164373):0.00318423072059873099,20:0.00756007466477359290):0.01540410027067435662,((24:0.00883957527316263890,21:0.00866133744538235932)…
tree Gal92.besttre.Mt = ((62:0.01005124960718417268,63:0.00979741673506048100):0.02660989836578203996,(26:0.10151539205081384909,(((((49:0.01315444946226091566,((50:0.01574171910958947415,47:0.01927977920953536164):0.01315688512990985555,48:0.02957262765243937053):0.00748613600113322720):0.05024405880724953227,27:0.06768145572172776236):0.00960978061226514836,((41:0.10207824224094344534,44:0.0958…
tree Gal92.besttre.Nuc = ((63:0.00276994572856306947,62:0.00364107270885177890):0.00694879841705424873,((((((13:0.04370974409799209537,(14:0.02635026154699713838,(11:0.00334962081996213355,12:0.00492754812756535966):0.03285969139236802339):0.02575354831579520359):0.10229397882298640887,((10:0.01977125191225819964,(8:0.01763703847367049937,9:0.01368791093169150277):0.00412499794954978866):0.042997…
[RY coding based on mafft alignment]
tree Gal92.RY.all = ((63:0.00042262680876241983,62:0.00241404176979858210):0.00340310984097051987,((((51:0.03129471724574887925,(((53:0.00245691696569870499,(54:0.00369433524938947259,55:0.00373841810677258109):0.00124925139156870069):0.01673998779494275529,(85:0.00603997859331207101,(87:0.00455641300125967600,86:0.00155329064340622752):0.00321329499761271878):0.02087512995416006614):0.0026850628…
tree Gal92.RY.twopar = ((26:0.07084736683906170396,(((51:0.07386751950832037839,(((85:0.01417118888095134782,(86:0.00363203066713162605,87:0.01056649039544244918):0.00728100598408406522):0.04938739779832551635,(53:0.00566597360273667257,(55:0.00870022363902178165,54:0.00857788169390211359):0.00297760890453567040):0.03884522420222166761):0.00679899166087870235,(((28:0.03899076505161168382,((88:0.0…
tree Gal92.RY.eightpar = ((26:0.14222959542964777602,(((((13:0.18547266410799845282,((11:0.00923128399401338881,12:0.01093021101268261061):0.15166304919296785814,14:0.14553977078290497582):0.07942644749410318616):0.43954514906245645278,((10:0.08445593094928353917,(9:0.07077755572854703414,8:0.07968396385538611959):0.00885190435916126568):0.17342344928968658757,((7:0.05381139105078904666,(6:0.0194…
tree Gal92.RY.Mt = ((26:0.03304504203777170607,(((70:0.00560560934039535091,(73:0.00423996382075358946,(74:0.00080654644711245795,((71:0.00080220450773635290,72:0.00080117532027950235):0.00000072913624318674,(68:0.00000072913624318674,69:0.00000072913624318674):0.00000072913624318674):0.00000072913624318674):0.00145310603615620283):0.00196164405114356141):0.04129984544785560152,(((((14:0.04131674…
tree Gal92.RY.Nuc = ((62:0.01220344650962758466,63:0.00253098346703104458):0.00952082238338285494,((((((((17:0.00735827246092543921,16:0.00000197214976692807):0.09206169976625989959,(18:0.09314810225939795796,(35:0.06921109225006065457,(34:0.04977322978682818810,60:0.03805223314715737437):0.05317938703331311773):0.05576400650595501191):0.00488220107593045297):0.00553481935601135046,(46:0.00921525…
[Genejackknife based on mafft alignment]
tree Gal92.besttre.without12S = ((62:0.00709082900696364482,63:0.00701456472693330699):0.01525321398858196266,(26:0.06095889188385323482,(((((30:0.06183876099246223002,76:0.05402950009450591812):0.02379833706040839630,(((25:0.01391084302619021926,22:0.00998810911206446904):0.01619901147506327965,(24:0.00936225957258579600,21:0.01143709038478647223):0.00936460378758484542):0.00953192715565878181,(…
tree Gal92.besttre.withoutND2 = ((62:0.00548783026995217603,63:0.00386167522022259164):0.01215893758397366443,((((((76:0.03921750502082679835,30:0.04944644939509890147):0.02168740227793449979,(((22:0.00375037863285020102,25:0.00935089301983845975):0.01037365635818107874,(24:0.00608838985850084120,21:0.00607413665873875967):0.00952224184112115610):0.00677133682940987084,(20:0.00470914318017385484,…
tree Gal92.besttre.withoutCLTC = (((((44:0.06793858206907911479,(41:0.07332039807762813499,45:0.06174771714803616030):0.00000535624795048983):0.00975083800191988044,(27:0.06378930113533363977,((50:0.01188002424765331223,47:0.01624940838319584996):0.00545404098425837126,(48:0.01890459066514759909,49:0.01276525660290082041):0.00396260171843050308):0.04284747249320478707):0.01370486526297628495):0.0…
tree Gal92.besttre.withoutCLTCL1 = ((62:0.00838628422268405602,63:0.00794149232058580234):0.01942267250478069834,((((51:0.07439074586526236987,((((55:0.02008875926651700408,54:0.01403981396622042653):0.00594981886241617054,53:0.01031199092611479254):0.04513560657962552986,(85:0.02217331719679539043,(87:0.01104591658524773506,86:0.01393400153181446888):0.01238541108179906126):0.0483752438749951996…
tree Gal92.besttre.withoutEEF2 = ((62:0.00753751329786373891,63:0.00745525451472766471):0.02152597276162119405,((((51:0.07612644668870913178,(((53:0.01020345886595914499,(55:0.01931081426217669608,54:0.01541705628683252317):0.00554271930280390412):0.04774128752774033785,(85:0.02324764051561505757,(87:0.01032787310821109590,86:0.01375977750458805271):0.01364627905322399019):0.05143534021584834220)…
tree Gal92.besttre.withoutFGB = ((63:0.00810461653461128778,62:0.00859546553770219185):0.02041582390496815211,(((((71:0.00901674117535819324,(74:0.01292516660985212548,((68:0.00528666597195751389,69:0.00540286837273371966):0.00324811626436292879,72:0.01040617376473658429):0.00283990923766373575):0.00205259322813682466):0.01359141669447135568,(73:0.01959333817098567188,70:0.02598225811066209173):0…
tree Gal92.besttre.withoutRHO = ((63:0.00796344055843088879,62:0.00893363497123493902):0.01775678862406917385,(((((13:0.09597405141837596354,((12:0.00805126256787512887,11:0.00767608114824336763):0.05842710608810990774,14:0.06803221876349027641):0.03492612948887911101):0.10940962308530315095,((10:0.04368695597641072959,(8:0.04567443465177373901,9:0.04667666460385729021):0.00938163740727148733):0.…
tree Gal92.besttre.withoutSERPINB14 = ((62:0.00863763988959223745,63:0.00806403425017516821):0.01894237033672781928,((((((30:0.07443518411105698451,76:0.06308424398086122376):0.02882462190508301020,((20:0.01243999382863489843,(23:0.00915990783710806701,19:0.00858583648153843360):0.00458179160630727781):0.02232994931061823771,((24:0.01371957416435704707,21:0.01396601400105895383):0.015197044599383…
[Bayesian inferences]
tree Bayesian = [&R] (15:0.018368,(((((((16:0.001278,17:0.00265)[&label=1.0]:0.062257,(((34:0.039666,60:0.023595)[&label=1.0]:0.021249,35:0.052759)[&label=1.0]:0.028909,18:0.066171)[&label=1.0]:0.00556,((42:0.014812,43:0.015576)[&label=1.0]:0.003722,46:0.016006)[&label=1.0]:0.045135)[&label=0.77]:0.00387,((81:0.004727,82:0.007284)[&label=1.0]:0.008457,83:0.012217)[&label=1.0]:0.051788)[&label=1.0…
[Species tree]
tree NJst.bootstrap.tre = ((((((((((39:500.0,38:500.0):376.0,(37:500.0,36:500.0):493.0):500.0,(((59:500.0,57:500.0):432.0,56:500.0):416.0,58:500.0):498.0):243.0,((33:500.0,32:500.0):500.0,67:500.0):156.0):168.0,31:500.0):381.0,(78:500.0,((79:500.0,77:500.0):495.0,80:500.0):498.0):500.0):500.0,((((((((((((3:500.0,4:500.0):500.0,(2:500.0,1:500.0):500.0):500.0,92:500.0):480.0,(7:500.0,(5:500.0,6:500…
tree STAR_noSERPINB.bootstrap.tre = (((((((((((((48:500.0,50:500.0):360.0,47:500.0):266.0,49:500.0):500.0,27:500.0):494.0,(44:500.0,(41:500.0,45:500.0):215.0):440.0):500.0,((15:500.0,(62:500.0,63:500.0):499.0):500.0,26:500.0):400.0):132.0,((((((46:500.0,42:500.0):230.0,43:500.0):500.0,(16:500.0,17:500.0):500.0):140.0,(((60:500.0,34:500.0):491.0,35:500.0):500.0,18:500.0):241.0):310.0,(83:500.0,(81…
tree NJst_noSERPINB.bootstrap.tre = ((((((((((81:500.0,82:500.0):315.0,83:500.0):500.0,((((34:500.0,60:500.0):489.0,35:500.0):500.0,18:500.0):241.0,((17:500.0,16:500.0):500.0,(42:500.0,(46:500.0,43:500.0):199.0):500.0):138.0):303.0):500.0,(((74:500.0,(((72:500.0,69:500.0):378.0,68:500.0):289.0,71:500.0):267.0):499.0,73:500.0):210.0,70:500.0):500.0):167.0,(((45:500.0,41:500.0):217.0,44:500.0):438.…
End;
